# Supplementary material for: Deciphering interferon functions in avian influenza using receptor knockout models in the natural host
Source: eLife. 2026 Jun 26;14:RP107855. doi: 10.7554/eLife.107855 (PMC13309126; doi:10.7554/eLife.107855)
Supplement: Figure 1—source data 1. [file elife-107855-fig1-data1.zip]

Archive with 4 entries (3 files):
- Figure_1_source_data_1/
- __MACOSX/._Figure_1_source_data_1
- Figure_1_source_data_1/Figure_1d_labelled_uncropped_gel.pdf
- __MACOSX/Figure_1_source_data_1/._Figure_1d_labelled_uncropped_gel.pdf
