# Supplementary material for: Deciphering interferon functions in avian influenza using receptor knockout models in the natural host
Source: eLife. 2026 Jun 26;14:RP107855. doi: 10.7554/eLife.107855 (PMC13309126; doi:10.7554/eLife.107855)
Supplement: Figure 1—source data 2. [file elife-107855-fig1-data2.zip]

Archive with 4 entries (3 files):
- Figure_1_source_data_2/
- __MACOSX/._Figure_1_source_data_2
- Figure_1_source_data_2/Figure 1-source data 2. Original uncropped gel image file for the IFNLR1 PCR genotyping assay displayed in Figure 1d..Tif
- __MACOSX/Figure_1_source_data_2/._Figure 1-source data 2. Original uncropped gel image file for the IFNLR1 PCR genotyping assay displayed in Figure 1d..Tif
