# Supplementary material for: Deciphering interferon functions in avian influenza using receptor knockout models in the natural host
Source: eLife. 2026 Jun 26;14:RP107855. doi: 10.7554/eLife.107855 (PMC13309126; doi:10.7554/eLife.107855)
Supplement: Figure 2—source data 1. [file elife-107855-fig2-data1.zip]

Archive with 8 entries (7 files):
- Figure_2_source_data_1/
- __MACOSX/._Figure_2_source_data_1
- Figure_2_source_data_1/.DS_Store
- __MACOSX/Figure_2_source_data_1/._.DS_Store
- Figure_2_source_data_1/Figure 2d_ IL-28R╬▒ RT-PCR gel and ╬▓-actin RT-PCR gel.pdf
- __MACOSX/Figure_2_source_data_1/._Figure 2d_ IL-28R╬▒ RT-PCR gel and ╬▓-actin RT-PCR gel.pdf
- Figure_2_source_data_1/Figure 2b_Mx western blot and ╬▓-actin western blot.pdf
- __MACOSX/Figure_2_source_data_1/._Figure 2b_Mx western blot and ╬▓-actin western blot.pdf
