# Supplementary material for: Deciphering interferon functions in avian influenza using receptor knockout models in the natural host
Source: eLife. 2026 Jun 26;14:RP107855. doi: 10.7554/eLife.107855 (PMC13309126; doi:10.7554/eLife.107855)
Supplement: Figure 2—source data 2. [file elife-107855-fig2-data2.zip]

Archive with 10 entries (9 files):
- Figure_2_source_data_2/
- __MACOSX/._Figure_2_source_data_2
- Figure_2_source_data_2/Figure_2d_IL28Ra_original_uncropped_unlabelled.tiff
- __MACOSX/Figure_2_source_data_2/._Figure_2d_IL28Ra_original_uncropped_unlabelled.tiff
- Figure_2_source_data_2/Figure_2b_beta_actin_original_uncropped_unlabelled.tiff
- __MACOSX/Figure_2_source_data_2/._Figure_2b_beta_actin_original_uncropped_unlabelled.tiff
- Figure_2_source_data_2/Figure_2d_beta_actin_original_uncropped_unlabelled.tiff
- __MACOSX/Figure_2_source_data_2/._Figure_2d_beta_actin_original_uncropped_unlabelled.tiff
- Figure_2_source_data_2/Figure_2b_Mx_original_uncropped_unlabelled.tiff
- __MACOSX/Figure_2_source_data_2/._Figure_2b_Mx_original_uncropped_unlabelled.tiff
